# Supplementary material for: Evolutionary Origins of Drought Tolerance in Spermatophytes
Source: Front Plant Sci. 2021 Jun 22;12:655924. doi: 10.3389/fpls.2021.655924 (PMC8258419; doi:10.3389/fpls.2021.655924)
Supplement: Supplementary Table 1 — Terms used to identify drought responses in plants. [file Data_Sheet_1.zip]

Archive with 5 entries (5 files):
- Supplementary Table 1.DOCX
- Supplementary_Data_1_Bowles et al.docx
- Supplementary_Data_2_archaeplastida_tree_HG_atha_ids
- Supplementary_Data_3_fasta_file.zip
- Supplementary_Data_4.txt
