# Supplementary material for: Evolutionary Origins of Drought Tolerance in Spermatophytes
Source: Front Plant Sci. 2021 Jun 22;12:655924. doi: 10.3389/fpls.2021.655924 (PMC8258419; doi:10.3389/fpls.2021.655924)
Supplement: Supplementary Table 1 — Terms used to identify drought responses in plants. [file Data_Sheet_1.zip › Supplementary_Data_2_archaeplastida_tree_HG_atha_ids]

HG_1025_all.fas atha_sp|P39207|NDK1_ARATH_Nucleoside_diphosphate_kinase_1_OS=Arabidopsis_thaliana_GN=NDK1_PE=1_SV=1
HG_1079_all.fas atha_sp|Q9FNY0|E2FA_ARATH_Transcription_factor_E2FA_OS=Arabidopsis_thaliana_GN=E2FA_PE=1_SV=1
HG_1093_all.fas atha_sp|P29197|CH60A_ARATH_Chaperonin_CPN60,_mitochondrial_OS=Arabidopsis_thaliana_GN=CPN60_PE=1_SV=2
HG_1103_all.fas atha_sp|Q9C9M6|ASF1A_ARATH_Probable_histone_chaperone_ASF1A_OS=Arabidopsis_thaliana_GN=ASF1A_PE=1_SV=1
HG_1130_all.fas atha_sp|Q8LFT2|DRP3B_ARATH_Dynamin-related_protein_3B_OS=Arabidopsis_thaliana_GN=DRP3B_PE=1_SV=2
HG_1145_all.fas atha_sp|Q9M0M4|MO25M_ARATH_Putative_MO25-like_protein_At4g17270_OS=Arabidopsis_thaliana_GN=At4g17270_PE=2_SV=1
HG_1169_all.fas atha_sp|P0DH93|VATL3_ARATH_V-type_proton_ATPase_subunit_c3_OS=Arabidopsis_thaliana_GN=VHA-c3_PE=1_SV=1
HG_1191_all.fas atha_sp|P60040|RL72_ARATH_60S_ribosomal_protein_L7-2_OS=Arabidopsis_thaliana_GN=RPL7B_PE=1_SV=1
HG_1243_all.fas atha_sp|Q9ZUB3|SPD1_ARATH_Spermidine_synthase_1_OS=Arabidopsis_thaliana_GN=SPDSYN1_PE=1_SV=1
HG_1269_all.fas atha_sp|Q93YP4|EPN3_ARATH_Clathrin_interactor_EPSIN_3_OS=Arabidopsis_thaliana_GN=EPSIN3_PE=2_SV=1
HG_1285_all.fas atha_sp|Q01474|SAR1B_ARATH_GTP-binding_protein_SAR1B_OS=Arabidopsis_thaliana_GN=SAR1B_PE=1_SV=1
HG_1288_all.fas atha_sp|P48491|TPIS_ARATH_Triosephosphate_isomerase,_cytosolic_OS=Arabidopsis_thaliana_GN=CTIMC_PE=1_SV=2
HG_1292_all.fas atha_sp|Q9FFC7|SYAP_ARATH_Alanine--tRNA_ligase,_chloroplastic_mitochondrial_OS=Arabidopsis_thaliana_GN=EMB86_PE=1_SV=2
HG_1297_all.fas atha_sp|Q9ZSL6|SIGD_ARATH_RNA_polymerase_sigma_factor_sigD,_chloroplastic_OS=Arabidopsis_thaliana_GN=SIGD_PE=2_SV=1
HG_1306_all.fas atha_sp|Q38854|DXS_ARATH_1-deoxy-D-xylulose-5-phosphate_synthase,_chloroplastic_OS=Arabidopsis_thaliana_GN=DXS_PE=1_SV=2
HG_130_all.fas atha_sp|P0DH96|CALM4_ARATH_Calmodulin-4_OS=Arabidopsis_thaliana_GN=CAM4_PE=1_SV=1
HG_1320_all.fas atha_sp|Q9C5X3|KEULE_ARATH_SNARE-interacting_protein_KEULE_OS=Arabidopsis_thaliana_GN=KEU_PE=1_SV=2
HG_1337_all.fas atha_sp|Q9SVN5|SYMC_ARATH_Methionine--tRNA_ligase,_cytoplasmic_OS=Arabidopsis_thaliana_GN=At4g13780_PE=2_SV=1
HG_1338_all.fas atha_sp|Q9SD76|PHS2_ARATH_Alpha-glucan_phosphorylase_2,_cytosolic_OS=Arabidopsis_thaliana_GN=PHS2_PE=1_SV=1
HG_1358_all.fas atha_sp|Q9LF98|ALFC8_ARATH_Fructose-bisphosphate_aldolase_8,_cytosolic_OS=Arabidopsis_thaliana_GN=FBA8_PE=1_SV=1
HG_1365_all.fas atha_sp|Q9XI91|IF5A1_ARATH_Eukaryotic_translation_initiation_factor_5A-1_OS=Arabidopsis_thaliana_GN=ELF5A-1_PE=1_SV=1
HG_1378_all.fas atha_sp|O48670|RER1A_ARATH_Protein_RER1A_OS=Arabidopsis_thaliana_GN=RER1A_PE=1_SV=1
HG_1397_all.fas atha_sp|P49078|ASNS1_ARATH_Asparagine_synthetase_[glutamine-hydrolyzing]_1_OS=Arabidopsis_thaliana_GN=ASN1_PE=2_SV=2
HG_1405_all.fas atha_sp|Q8S895|SAT2_ARATH_Serine_acetyltransferase_2_OS=Arabidopsis_thaliana_GN=SAT2_PE=1_SV=2
HG_1434_all.fas atha_sp|Q9FQ20|SCC12_ARATH_Sister_chromatid_cohesion_1_protein_2_OS=Arabidopsis_thaliana_GN=SYN2_PE=2_SV=2
HG_1479_all.fas atha_sp|Q9LDK9|APBLA_ARATH_Beta-adaptin-like_protein_A_OS=Arabidopsis_thaliana_GN=BETAA-AD_PE=1_SV=1
HG_1486_all.fas atha_sp|O23254|GLYC4_ARATH_Serine_hydroxymethyltransferase_4_OS=Arabidopsis_thaliana_GN=SHM4_PE=1_SV=1
HG_1529_all.fas atha_sp|Q9XFM6|MSBP1_ARATH_Membrane_steroid-binding_protein_1_OS=Arabidopsis_thaliana_GN=MSBP1_PE=1_SV=2
HG_1576_all.fas atha_sp|O04630|SYTM1_ARATH_Threonine--tRNA_ligase,_mitochondrial_1_OS=Arabidopsis_thaliana_GN=THRRS_PE=1_SV=3
HG_1585_all.fas atha_sp|O23685|AP1S2_ARATH_AP-1_complex_subunit_sigma-2_OS=Arabidopsis_thaliana_GN=AAP19-2_PE=2_SV=1
HG_1587_all.fas atha_sp|P37271|PSY_ARATH_Phytoene_synthase,_chloroplastic_OS=Arabidopsis_thaliana_GN=PSY1_PE=1_SV=2
HG_1592_all.fas atha_sp|Q9M0E0|R15A5_ARATH_40S_ribosomal_protein_S15a-5_OS=Arabidopsis_thaliana_GN=RPS15AE_PE=2_SV=1
HG_1674_all.fas atha_sp|Q9SI75|EFGC_ARATH_Elongation_factor_G,_chloroplastic_OS=Arabidopsis_thaliana_GN=CPEFG_PE=1_SV=1
HG_1711_all.fas atha_sp|P53665|ACPM1_ARATH_Acyl_carrier_protein_1,_mitochondrial_OS=Arabidopsis_thaliana_GN=MTACP1_PE=1_SV=1
HG_1761_all.fas atha_sp|Q9SID8|RAH1D_ARATH_Ras-related_protein_RABH1d_OS=Arabidopsis_thaliana_GN=RABH1D_PE=3_SV=1
HG_1762_all.fas atha_sp|Q9LU10|DEGP8_ARATH_Protease_Do-like_8,_chloroplastic_OS=Arabidopsis_thaliana_GN=DEGP8_PE=1_SV=1
HG_1778_all.fas atha_sp|O04130|SERA2_ARATH_D-3-phosphoglycerate_dehydrogenase_2,_chloroplastic_OS=Arabidopsis_thaliana_GN=PGDH2_PE=1_SV=2
HG_1782_all.fas atha_sp|Q8H0W1|PLSP1_ARATH_Chloroplast_processing_peptidase_OS=Arabidopsis_thaliana_GN=PLSP1_PE=2_SV=2
HG_1786_all.fas atha_sp|P0DM58|DI3L2_ARATH_DIS3-like_exonuclease_2_OS=Arabidopsis_thaliana_GN=SOV_PE=1_SV=1
HG_179_all.fas atha_sp|P06525|ADH1_ARATH_Alcohol_dehydrogenase_class-P_OS=Arabidopsis_thaliana_GN=ADH1_PE=1_SV=2
HG_1821_all.fas atha_sp|Q93VH9|RS41_ARATH_40S_ribosomal_protein_S4-1_OS=Arabidopsis_thaliana_GN=RPS4A_PE=2_SV=1
HG_1855_all.fas atha_sp|Q8RWH3|YAK1_ARATH_Dual_specificity_protein_kinase_YAK1_homolog_OS=Arabidopsis_thaliana_GN=YAK1_PE=1_SV=1
HG_1869_all.fas atha_sp|Q9FX21|STT3B_ARATH_Dolichyl-diphosphooligosaccharide--protein_glycosyltransferase_subunit_STT3B_OS=Arabidopsis_thaliana_GN=STT3B_PE=2_SV=1
HG_1898_all.fas atha_sp|Q9LX45|PRNL4_ARATH_Putative_pirin-like_protein_At3g59260_OS=Arabidopsis_thaliana_GN=At3g59260_PE=3_SV=1
HG_1900_all.fas atha_sp|Q9FGQ6|EB1C_ARATH_Microtubule-associated_protein_RP_EB_family_member_1C_OS=Arabidopsis_thaliana_GN=EB1C_PE=1_SV=1
HG_1946_all.fas atha_sp|O22467|MSI1_ARATH_Histone-binding_protein_MSI1_OS=Arabidopsis_thaliana_GN=MSI1_PE=1_SV=1
HG_195_all.fas atha_tr|Q9SIL4|Q9SIL4_ARATH_At2g20550_OS=Arabidopsis_thaliana_GN=At2g20550_PE=1_SV=1
HG_1992_all.fas atha_sp|Q39243|TRXB1_ARATH_Thioredoxin_reductase_1,_mitochondrial_OS=Arabidopsis_thaliana_GN=NTR1_PE=1_SV=3
HG_1995_all.fas atha_sp|O65201|ACOX2_ARATH_Acyl-coenzyme_A_oxidase_2,_peroxisomal_OS=Arabidopsis_thaliana_GN=ACX2_PE=1_SV=2
HG_1999_all.fas atha_sp|Q9FL69|AGD5_ARATH_Probable_ADP-ribosylation_factor_GTPase-activating_protein_AGD5_OS=Arabidopsis_thaliana_GN=AGD5_PE=1_SV=1
HG_2048_all.fas atha_sp|Q8LB10|CLPR4_ARATH_ATP-dependent_Clp_protease_proteolytic_subunit-related_protein_4,_chloroplastic_OS=Arabidopsis_thaliana_GN=CLPR4_PE=1_SV=1
HG_204_all.fas atha_sp|F4K5T2|CGL_ARATH_Bifunctional_cystathionine_gamma-lyase_cysteine_synthase_OS=Arabidopsis_thaliana_GN=DES1_PE=1_SV=1
HG_2068_all.fas atha_sp|Q9S9P8|FNRR2_ARATH_Ferredoxin--NADP_reductase,_root_isozyme_2,_chloroplastic_OS=Arabidopsis_thaliana_GN=RFNR2_PE=1_SV=1
HG_2074_all.fas atha_sp|P59231|R10A3_ARATH_60S_ribosomal_protein_L10a-3_OS=Arabidopsis_thaliana_GN=RPL10AC_PE=1_SV=1
HG_2106_all.fas atha_sp|Q1EBV7|BASS2_ARATH_Sodium_pyruvate_cotransporter_BASS2,_chloroplastic_OS=Arabidopsis_thaliana_GN=BASS2_PE=1_SV=1
HG_212_all.fas atha_sp|Q6NNP0|ATG16_ARATH_Autophagy-related_protein_16_OS=Arabidopsis_thaliana_GN=ATG16_PE=2_SV=1
HG_2133_all.fas atha_sp|Q9LZH9|RL7A2_ARATH_60S_ribosomal_protein_L7a-2_OS=Arabidopsis_thaliana_GN=RPL7AB_PE=2_SV=1
HG_2164_all.fas atha_sp|Q9C544|CM3_ARATH_Chorismate_mutase_3,_chloroplastic_OS=Arabidopsis_thaliana_GN=CM3_PE=1_SV=1
HG_2178_all.fas atha_sp|O49299|PGMC1_ARATH_Probable_phosphoglucomutase,_cytoplasmic_1_OS=Arabidopsis_thaliana_GN=At1g23190_PE=2_SV=2
HG_2205_all.fas atha_sp|Q9S7P3|KN7N_ARATH_Kinesin-like_protein_KIN-7N_OS=Arabidopsis_thaliana_GN=KIN7N_PE=2_SV=1
HG_2207_all.fas atha_sp|Q84RQ7|NIFU3_ARATH_NifU-like_protein_3,_chloroplastic_OS=Arabidopsis_thaliana_GN=NIFU3_PE=2_SV=1
HG_2212_all.fas atha_sp|O24495|GLO2M_ARATH_Hydroxyacylglutathione_hydrolase_1,_mitochondrial_OS=Arabidopsis_thaliana_GN=GLX2-1_PE=2_SV=2
HG_224_all.fas atha_sp|Q39026|MPK6_ARATH_Mitogen-activated_protein_kinase_6_OS=Arabidopsis_thaliana_GN=MPK6_PE=1_SV=1
HG_2282_all.fas atha_sp|O80929|RL361_ARATH_60S_ribosomal_protein_L36-1_OS=Arabidopsis_thaliana_GN=RPL36A_PE=3_SV=1
HG_2290_all.fas atha_sp|Q8RXR2|CLCF_ARATH_Chloride_channel_protein_CLC-f_OS=Arabidopsis_thaliana_GN=CLC-F_PE=2_SV=2
HG_2291_all.fas atha_sp|Q9LJW6|RL343_ARATH_60S_ribosomal_protein_L34-3_OS=Arabidopsis_thaliana_GN=RPL34C_PE=2_SV=1
HG_2327_all.fas atha_sp|P22738|RL32_ARATH_60S_ribosomal_protein_L3-2_OS=Arabidopsis_thaliana_GN=ARP2_PE=2_SV=4
HG_2351_all.fas atha_sp|P57691|RLA03_ARATH_60S_acidic_ribosomal_protein_P0-3_OS=Arabidopsis_thaliana_GN=RPP0C_PE=1_SV=1
HG_2379_all.fas atha_sp|Q9SA73|OLA1_ARATH_Obg-like_ATPase_1_OS=Arabidopsis_thaliana_GN=YchF1_PE=1_SV=1
HG_2402_all.fas atha_sp|Q9ZUT9|RS51_ARATH_40S_ribosomal_protein_S5-1_OS=Arabidopsis_thaliana_GN=RPS5A_PE=1_SV=1
HG_2409_all.fas atha_sp|P16181|RS111_ARATH_40S_ribosomal_protein_S11-1_OS=Arabidopsis_thaliana_GN=RPS11A_PE=2_SV=1
HG_2447_all.fas atha_sp|P0DKC4|PGP1B_ARATH_Phosphoglycolate_phosphatase_1B,_chloroplastic_OS=Arabidopsis_thaliana_GN=PGLP1B_PE=1_SV=1
HG_2451_all.fas atha_sp|Q9M350|GACP4_ARATH_Gamma-tubulin_complex_component_4_OS=Arabidopsis_thaliana_GN=GCP4_PE=2_SV=2
HG_2466_all.fas atha_sp|Q9SHI1|IF2C_ARATH_Translation_initiation_factor_IF-2,_chloroplastic_OS=Arabidopsis_thaliana_GN=At1g17220_PE=2_SV=2
HG_2486_all.fas atha_sp|Q9FIJ7|KAD2_ARATH_Adenylate_kinase_2,_chloroplastic_OS=Arabidopsis_thaliana_GN=At5g47840_PE=1_SV=1
HG_2505_all.fas atha_sp|Q9SS17|RS241_ARATH_40S_ribosomal_protein_S24-1_OS=Arabidopsis_thaliana_GN=RPS24A_PE=2_SV=1
HG_2516_all.fas atha_sp|Q6NPL9|PLP3A_ARATH_Thioredoxin_domain-containing_protein_PLP3A_OS=Arabidopsis_thaliana_GN=PLP3A_PE=1_SV=1
HG_2538_all.fas atha_sp|Q9FZ76|RL61_ARATH_60S_ribosomal_protein_L6-1_OS=Arabidopsis_thaliana_GN=RPL6A_PE=2_SV=1
HG_2552_all.fas atha_sp|P59223|RS131_ARATH_40S_ribosomal_protein_S13-1_OS=Arabidopsis_thaliana_GN=RPS13A_PE=2_SV=1
HG_2580_all.fas atha_sp|Q8LEE8|LISC_ARATH_Lipoyl_synthase,_chloroplastic_OS=Arabidopsis_thaliana_GN=LIP1P_PE=2_SV=2
HG_2611_all.fas atha_sp|P30184|AMPL1_ARATH_Leucine_aminopeptidase_1_OS=Arabidopsis_thaliana_GN=LAP1_PE=1_SV=1
HG_2624_all.fas atha_sp|Q8VYF1|RL152_ARATH_60S_ribosomal_protein_L15-2_OS=Arabidopsis_thaliana_GN=RPL15B_PE=2_SV=1
HG_2625_all.fas atha_tr|Q9FL98|Q9FL98_ARATH_Glutathione_S-transferase_family_protein_OS=Arabidopsis_thaliana_GN=At5g44990_PE=2_SV=1
HG_2642_all.fas atha_sp|Q93ZR1|ELP3_ARATH_Elongator_complex_protein_3_OS=Arabidopsis_thaliana_GN=HAG3_PE=1_SV=1
HG_2659_all.fas atha_sp|Q9LT02|PDR2_ARATH_Probable_manganese-transporting_ATPase_PDR2_OS=Arabidopsis_thaliana_GN=PDR2_PE=1_SV=1
HG_2673_all.fas atha_sp|Q8LD46|R23A1_ARATH_60S_ribosomal_protein_L23a-1_OS=Arabidopsis_thaliana_GN=RPL23AA_PE=2_SV=2
HG_2679_all.fas atha_sp|Q9FFH5|PHB7_ARATH_Prohibitin-7,_mitochondrial_OS=Arabidopsis_thaliana_GN=PHB7_PE=1_SV=1
HG_2680_all.fas atha_sp|Q9MAK9|PS10B_ARATH_26S_proteasome_regulatory_subunit_S10B_homolog_B_OS=Arabidopsis_thaliana_GN=RPT4B_PE=1_SV=1
HG_2699_all.fas atha_sp|Q8L6Z7|EXO1_ARATH_Exonuclease_1_OS=Arabidopsis_thaliana_GN=EXO1_PE=2_SV=2
HG_2733_all.fas atha_sp|O22715|AP1M2_ARATH_AP-1_complex_subunit_mu-2_OS=Arabidopsis_thaliana_GN=AP1M2_PE=1_SV=1
HG_2738_all.fas atha_sp|F4J3G5|CTPA3_ARATH_Carboxyl-terminal-processing_peptidase_3,_chloroplastic_OS=Arabidopsis_thaliana_GN=CTPA3_PE=3_SV=1
HG_2743_all.fas atha_sp|Q84Y95|GRS14_ARATH_Monothiol_glutaredoxin-S14,_chloroplastic_OS=Arabidopsis_thaliana_GN=GRXS14_PE=1_SV=2
HG_2831_all.fas atha_sp|Q4PSL7|RL82_ARATH_60S_ribosomal_protein_L8-2_OS=Arabidopsis_thaliana_GN=RPL8B_PE=2_SV=3
HG_2852_all.fas atha_sp|Q8L8Y0|RS21_ARATH_40S_ribosomal_protein_S2-1_OS=Arabidopsis_thaliana_GN=RPS2A_PE=2_SV=2
HG_2908_all.fas atha_sp|Q9LK29|CYC1A_ARATH_Cytochrome_c1_1,_heme_protein,_mitochondrial_OS=Arabidopsis_thaliana_GN=CYC11_PE=1_SV=1
HG_290_all.fas atha_sp|P42731|PABP2_ARATH_Polyadenylate-binding_protein_2_OS=Arabidopsis_thaliana_GN=PAB2_PE=1_SV=1
HG_2959_all.fas atha_sp|O23653|AK2_ARATH_Aspartokinase_2,_chloroplastic_OS=Arabidopsis_thaliana_GN=AK2_PE=1_SV=2
HG_2996_all.fas atha_sp|Q9LY66|RK1_ARATH_50S_ribosomal_protein_L1,_chloroplastic_OS=Arabidopsis_thaliana_GN=RPL1_PE=1_SV=1
HG_300_all.fas atha_tr|O64573|O64573_ARATH_AGC_(cAMP-dependent,_cGMP-dependent_and_protein_kinase_C)_kinase_family_protein_OS=Arabidopsis_thaliana_GN=At2g19400_PE=4_SV=2
HG_3019_all.fas atha_sp|Q9FYL3|ALB31_ARATH_ALBINO3-like_protein_1,_chloroplastic_OS=Arabidopsis_thaliana_GN=ALB3L1_PE=2_SV=3
HG_3022_all.fas atha_sp|O24454|UBP3_ARATH_Ubiquitin_carboxyl-terminal_hydrolase_3_OS=Arabidopsis_thaliana_GN=UBP3_PE=1_SV=1
HG_3043_all.fas atha_sp|Q9FKK6|EXO5_ARATH_Exonuclease_V,_chloroplastic_OS=Arabidopsis_thaliana_GN=At5g60370_PE=2_SV=1
HG_3049_all.fas atha_sp|O22263|PDI21_ARATH_Protein_disulfide-isomerase_like_2-1_OS=Arabidopsis_thaliana_GN=PDIL2-1_PE=2_SV=1
HG_304_all.fas atha_sp|P92958|KIN11_ARATH_SNF1-related_protein_kinase_catalytic_subunit_alpha_KIN11_OS=Arabidopsis_thaliana_GN=KIN11_PE=1_SV=1
HG_3071_all.fas atha_sp|Q9SIK2|RS252_ARATH_40S_ribosomal_protein_S25-2_OS=Arabidopsis_thaliana_GN=RPS25B_PE=3_SV=1
HG_3079_all.fas atha_sp|Q9LRN8|RK3B_ARATH_50S_ribosomal_protein_L3-2,_chloroplastic_OS=Arabidopsis_thaliana_GN=RPL3B_PE=2_SV=1
HG_3137_all.fas atha_sp|Q43291|RL211_ARATH_60S_ribosomal_protein_L21-1_OS=Arabidopsis_thaliana_GN=RPL21A_PE=2_SV=2
HG_3152_all.fas atha_sp|O48844|PSD1A_ARATH_26S_proteasome_non-ATPase_regulatory_subunit_1_homolog_A_OS=Arabidopsis_thaliana_GN=RPN2A_PE=1_SV=1
HG_3171_all.fas atha_sp|Q9LQC0|HMOX4_ARATH_Heme_oxygenase_4,_chloroplastic_OS=Arabidopsis_thaliana_GN=HO4_PE=1_SV=1
HG_3181_all.fas atha_tr|F4KI84|F4KI84_ARATH_Translation_elongation_factor_EF1A_initiation_factor_IF2gamma_family_protein_OS=Arabidopsis_thaliana_GN=At5g10630_PE=4_SV=1
HG_3194_all.fas atha_sp|P42801|INO1_ARATH_Inositol-3-phosphate_synthase_isozyme_1_OS=Arabidopsis_thaliana_GN=IPS1_PE=1_SV=3
HG_3215_all.fas atha_sp|Q9ZPX5|SDHA2_ARATH_Succinate_dehydrogenase_[ubiquinone]_flavoprotein_subunit_2,_mitochondrial_OS=Arabidopsis_thaliana_GN=SDH1-2_PE=1_SV=1
HG_3219_all.fas atha_sp|O04619|ADNT1_ARATH_Mitochondrial_adenine_nucleotide_transporter_ADNT1_OS=Arabidopsis_thaliana_GN=ADNT1_PE=1_SV=1
HG_3267_all.fas atha_sp|O22268|DIM1A_ARATH_Ribosomal_RNA_small_subunit_methyltransferase_OS=Arabidopsis_thaliana_GN=DIM1A_PE=1_SV=1
HG_3296_all.fas atha_sp|O81235|SODM1_ARATH_Superoxide_dismutase_[Mn]_1,_mitochondrial_OS=Arabidopsis_thaliana_GN=MSD1_PE=1_SV=2
HG_32_all.fas atha_sp|O81235|SODM1_ARATH_Superoxide_dismutase_[Mn]_1,_mitochondrial_OS=Arabidopsis_thaliana_GN=MSD1_PE=1_SV=2
HG_3315_all.fas atha_tr|O64490|O64490_ARATH_Eukaryotic_translation_initiation_factor_2_gamma_subunit_OS=Arabidopsis_thaliana_GN=EIF2_GAMMA_PE=2_SV=1
HG_3321_all.fas atha_sp|Q9FXG2|SYGC_ARATH_Putative_glycine--tRNA_ligase,_cytoplasmic_OS=Arabidopsis_thaliana_GN=At1g29870_PE=3_SV=2
HG_333_all.fas atha_sp|O23145|KSG2_ARATH_Shaggy-related_protein_kinase_beta_OS=Arabidopsis_thaliana_GN=ASK2_PE=2_SV=1
HG_3367_all.fas atha_sp|O23654|VATA_ARATH_V-type_proton_ATPase_catalytic_subunit_A_OS=Arabidopsis_thaliana_GN=VHA-A_PE=1_SV=1
HG_3468_all.fas atha_sp|Q94BQ2|PRS8B_ARATH_26S_proteasome_regulatory_subunit_8_homolog_B_OS=Arabidopsis_thaliana_GN=RPT6B_PE=1_SV=1
HG_3475_all.fas atha_sp|Q8L5Z4|YBEY_ARATH_Endoribonuclease_YBEY,_chloroplastic_OS=Arabidopsis_thaliana_GN=YBEY_PE=1_SV=1
HG_3493_all.fas atha_sp|Q05758|ILV5_ARATH_Ketol-acid_reductoisomerase,_chloroplastic_OS=Arabidopsis_thaliana_GN=At3g58610_PE=1_SV=2
HG_3505_all.fas atha_sp|Q9MAU3|TAF6_ARATH_Transcription_initiation_factor_TFIID_subunit_6_OS=Arabidopsis_thaliana_GN=TAF6_PE=1_SV=1
HG_355_all.fas atha_sp|P41376|IF4A1_ARATH_Eukaryotic_initiation_factor_4A-1_OS=Arabidopsis_thaliana_GN=TIF4A-1_PE=1_SV=1
HG_367_all.fas atha_sp|Q9LFQ3|SNL2_ARATH_Paired_amphipathic_helix_protein_Sin3-like_2_OS=Arabidopsis_thaliana_GN=SNL2_PE=1_SV=2
HG_3690_all.fas atha_sp|Q42539|PIMT1_ARATH_Protein-L-isoaspartate_O-methyltransferase_1_OS=Arabidopsis_thaliana_GN=PIMT1_PE=1_SV=3
HG_3731_all.fas atha_sp|O04019|PS6AB_ARATH_26S_proteasome_regulatory_subunit_6A_homolog_B_OS=Arabidopsis_thaliana_GN=RPT5B_PE=1_SV=3
HG_3778_all.fas atha_sp|Q9SA52|CP41B_ARATH_Chloroplast_stem-loop_binding_protein_of_41_kDa_b,_chloroplastic_OS=Arabidopsis_thaliana_GN=CSP41B_PE=1_SV=1
HG_3813_all.fas atha_sp|Q9FJD0|VP26A_ARATH_Vacuolar_protein_sorting-associated_protein_26A_OS=Arabidopsis_thaliana_GN=VPS26A_PE=2_SV=1
HG_3863_all.fas atha_sp|Q9SA34|IMDH2_ARATH_Inosine-5-monophosphate_dehydrogenase_2_OS=Arabidopsis_thaliana_GN=At1g16350_PE=1_SV=1
HG_3943_all.fas atha_sp|Q8L774|SLP1_ARATH_Shewanella-like_protein_phosphatase_1_OS=Arabidopsis_thaliana_GN=SLP1_PE=1_SV=1
HG_3962_all.fas atha_tr|Q94K56|Q94K56_ARATH_GrpE_protein_homolog_OS=Arabidopsis_thaliana_GN=EMB1241_PE=2_SV=1
HG_3997_all.fas atha_sp|Q8LD49|TRXX_ARATH_Thioredoxin_X,_chloroplastic_OS=Arabidopsis_thaliana_GN=ATHX_PE=2_SV=2
HG_408_all.fas atha_sp|O82312|PAPS2_ARATH_Nuclear_poly(A)_polymerase_2_OS=Arabidopsis_thaliana_GN=PAPS2_PE=1_SV=2
HG_4203_all.fas atha_sp|Q8H1Q2|NBP35_ARATH_Cytosolic_Fe-S_cluster_assembly_factor_NBP35_OS=Arabidopsis_thaliana_GN=NBP35_PE=1_SV=1
HG_4255_all.fas atha_sp|O04450|TCPE_ARATH_T-complex_protein_1_subunit_epsilon_OS=Arabidopsis_thaliana_GN=CCT5_PE=1_SV=1
HG_4311_all.fas atha_sp|Q9T034|SYFA_ARATH_Phenylalanine--tRNA_ligase_alpha_subunit,_cytoplasmic_OS=Arabidopsis_thaliana_GN=At4g39280_PE=2_SV=3
HG_447_all.fas atha_sp|Q07099|PP2A1_ARATH_Serine_threonine-protein_phosphatase_PP2A-1_catalytic_subunit_OS=Arabidopsis_thaliana_GN=PP2A1_PE=1_SV=1
HG_455_all.fas atha_sp|Q9LK40|NRPD2_ARATH_DNA-directed_RNA_polymerases_IV_and_V_subunit_2_OS=Arabidopsis_thaliana_GN=NRPD2_PE=1_SV=1
HG_456_all.fas atha_sp|Q9FPR3|EDR1_ARATH_Serine_threonine-protein_kinase_EDR1_OS=Arabidopsis_thaliana_GN=EDR1_PE=1_SV=1
HG_459_all.fas atha_sp|D2WL32|GLGB3_ARATH_1,4-alpha-glucan-branching_enzyme_3,_chloroplastic_amyloplastic_OS=Arabidopsis_thaliana_GN=SBE3_PE=1_SV=1
HG_464_all.fas atha_sp|Q8RWG1|AB1K1_ARATH_Protein_ACTIVITY_OF_BC1_COMPLEX_KINASE_1,_chloroplastic_OS=Arabidopsis_thaliana_GN=ABC1K1_PE=1_SV=1
HG_4685_all.fas atha_sp|Q9LE16|BRX11_ARATH_Ribosome_biogenesis_protein_BRX1_homolog_1_OS=Arabidopsis_thaliana_GN=BRIX1-1_PE=2_SV=1
HG_515_all.fas atha_sp|Q9LYK9|RS263_ARATH_40S_ribosomal_protein_S26-3_OS=Arabidopsis_thaliana_GN=RPS26C_PE=2_SV=1
HG_521_all.fas atha_sp|Q43727|G6PD1_ARATH_Glucose-6-phosphate_1-dehydrogenase_1,_chloroplastic_OS=Arabidopsis_thaliana_GN=APG1_PE=2_SV=2
HG_530_all.fas atha_sp|Q9SMP0|NFYC1_ARATH_Nuclear_transcription_factor_Y_subunit_C-1_OS=Arabidopsis_thaliana_GN=NFYC1_PE=1_SV=1
HG_549_all.fas atha_sp|Q9MAH0|CAPP1_ARATH_Phosphoenolpyruvate_carboxylase_1_OS=Arabidopsis_thaliana_GN=PPC1_PE=1_SV=1
HG_551_all.fas atha_sp|Q8H0W2|HDA9_ARATH_Histone_deacetylase_9_OS=Arabidopsis_thaliana_GN=HDA9_PE=1_SV=1
HG_573_all.fas atha_sp|Q8LDP4|CP19D_ARATH_Peptidyl-prolyl_cis-trans_isomerase_CYP19-4_OS=Arabidopsis_thaliana_GN=CYP19-4_PE=1_SV=2
HG_576_all.fas atha_sp|Q8LDP4|CP19D_ARATH_Peptidyl-prolyl_cis-trans_isomerase_CYP19-4_OS=Arabidopsis_thaliana_GN=CYP19-4_PE=1_SV=2
HG_582_all.fas atha_sp|Q9FJH6|AB1F_ARATH_ABC_transporter_F_family_member_1_OS=Arabidopsis_thaliana_GN=ABCF1_PE=2_SV=1
HG_588_all.fas atha_sp|Q93Z70|ARGC_ARATH_Probable_N-acetyl-gamma-glutamyl-phosphate_reductase,_chloroplastic_OS=Arabidopsis_thaliana_GN=At2g19940_PE=1_SV=2
HG_628_all.fas atha_sp|P42158|CKL1_ARATH_Casein_kinase_1-like_protein_1_OS=Arabidopsis_thaliana_GN=CKL1_PE=2_SV=2
HG_659_all.fas atha_sp|P24100|CDKA1_ARATH_Cyclin-dependent_kinase_A-1_OS=Arabidopsis_thaliana_GN=CDKA-1_PE=1_SV=1
HG_666_all.fas atha_sp|Q9FWW6|GSXL1_ARATH_Flavin-containing_monooxygenase_FMO_GS-OX-like_1_OS=Arabidopsis_thaliana_GN=At1g12160_PE=2_SV=1
HG_667_all.fas atha_sp|Q8GYM6|CCT14_ARATH_Cyclin-T1-4_OS=Arabidopsis_thaliana_GN=CYCT1-4_PE=1_SV=1
HG_674_all.fas atha_sp|Q7XZP5|APX5_ARATH_L-ascorbate_peroxidase_5,_peroxisomal_OS=Arabidopsis_thaliana_GN=APX5_PE=1_SV=2
HG_687_all.fas atha_sp|Q9LJH5|GLO4_ARATH_Peroxisomal_(S)-2-hydroxy-acid_oxidase_GLO4_OS=Arabidopsis_thaliana_GN=GLO4_PE=2_SV=1
HG_695_all.fas atha_sp|Q9C827|COB22_ARATH_Coatomer_subunit_beta-2_OS=Arabidopsis_thaliana_GN=At1g52360_PE=1_SV=1
HG_717_all.fas atha_sp|P25696|ENO2_ARATH_Bifunctional_enolase_2_transcriptional_activator_OS=Arabidopsis_thaliana_GN=ENO2_PE=1_SV=1
HG_726_all.fas atha_sp|O82811|NRT21_ARATH_High-affinity_nitrate_transporter_2.1_OS=Arabidopsis_thaliana_GN=NRT2.1_PE=1_SV=1
HG_76_all.fas atha_sp|Q9LHA8|MD37C_ARATH_Probable_mediator_of_RNA_polymerase_II_transcription_subunit_37c_OS=Arabidopsis_thaliana_GN=MED37C_PE=1_SV=1
HG_849_all.fas atha_sp|Q9LIR6|BAM1_ARATH_Beta-amylase_1,_chloroplastic_OS=Arabidopsis_thaliana_GN=BAM1_PE=1_SV=1
HG_862_all.fas atha_sp|Q9STG3|CLL4_ARATH_Putative_cullin-like_protein_4_OS=Arabidopsis_thaliana_GN=At3g46910_PE=3_SV=1
HG_867_all.fas atha_sp|Q9SA35|ALIS4_ARATH_Putative_ALA-interacting_subunit_4_OS=Arabidopsis_thaliana_GN=ALIS4_PE=2_SV=2
HG_914_all.fas atha_sp|P23686|METK1_ARATH_S-adenosylmethionine_synthase_1_OS=Arabidopsis_thaliana_GN=SAM1_PE=1_SV=2
HG_927_all.fas atha_sp|Q9S834|CLPP5_ARATH_ATP-dependent_Clp_protease_proteolytic_subunit_5,_chloroplastic_OS=Arabidopsis_thaliana_GN=CLPP5_PE=1_SV=1
HG_95_all.fas atha_sp|P53497|ACT12_ARATH_Actin-12_OS=Arabidopsis_thaliana_GN=ACT12_PE=1_SV=1
HG_962_all.fas atha_sp|Q9ZVN2|Y1457_ARATH_Acyltransferase-like_protein_At1g54570,_chloroplastic_OS=Arabidopsis_thaliana_GN=At1g54570_PE=1_SV=1
HG_979_all.fas atha_sp|Q84VQ1|KINB1_ARATH_SNF1-related_protein_kinase_regulatory_subunit_beta-1_OS=Arabidopsis_thaliana_GN=KINB1_PE=1_SV=1
HG_987_all.fas atha_tr|Q9M8L6|Q9M8L6_ARATH_At1g80480_OS=Arabidopsis_thaliana_GN=PTAC17_PE=2_SV=1
