# Supplementary material for: Evolutionary Origins of Drought Tolerance in Spermatophytes
Source: Front Plant Sci. 2021 Jun 22;12:655924. doi: 10.3389/fpls.2021.655924 (PMC8258419; doi:10.3389/fpls.2021.655924)
Supplement: Supplementary Table 1 — Terms used to identify drought responses in plants. [file Data_Sheet_1.zip › Supplementary_Data_4.txt]

((Phytophthora_infestans:0.4274537163,Phaeodactylum_tricornutum:0.5862175364)72:0.165899,(((Cyanidioschyzon_merolae:0.5957168636,(Galdieria_phlegrea:0.2158652184,Galdieria_sulphuraria:0.1769605882)100:0.279028)99:0.070948,Porphyridium_purpureum:0.6170405662)97:0.115221,(Cyanophora_paradoxa:0.6198252921,((((((Auxenochlorella_protothecoides:0.3161931601,Chlorella_variabilis:0.2130959177)100:0.050588,(Coccomyxa_subellipsoidea:0.3291676470,Picochlorum_sp.:0.3721124166)100:0.016100)100:0.095985,Chromochloris_zofingiensis:0.3719286318)100:0.041328,((Bathycoccus_prasinos:0.4153233067,(Ostreococcus_lucimarinus:0.1781658925,Ostreococcus_tauri:0.1863990596)100:0.183681)100:0.085375,(Micromonas_commoda:0.2316100844,Micromonas_pusilla:0.2088253268)100:0.132160)100:0.273809)100:0.004305,((Chlamydomonas_eustigma:0.4475652166,Chlamydomonas_reinhardtii:0.1694714333)100:0.008530,(Gonium_pectorale:0.1694886747,Volvox_carteri:0.2072264457)100:0.039192)100:0.223642)100:0.127526,(Klebsormidium_flaccidum:0.3482806429,((Marchantia_polymorpha:0.2549382630,Physcomitrella_patens:0.2480103030)100:0.044292,(Selaginella_moellendorffii:0.2634647612,((Ginkgo_biloba:0.2274637731,(Gnetum_montanum:0.2316219338,Picea_abies:0.2016974163)100:0.013658)100:0.033579,(Amborella_trichopoda:0.1934169452,((((((Ananas_comosus:0.1457177820,(((((((Aegilops_tauschii:0.1448263676,((Triticum_aestivum:0.1163784169,Triticum_turgidum:0.1509363106)100:0.011677,Triticum_urartu:0.1347869257)100:0.017890)100:0.005447,Hordeum_vulgare:0.1147740825)100:0.030389,Lolium_perenne:0.1325661386)100:0.028902,Brachypodium_distachyon:0.1331558810)100:0.027494,Phyllostachys_edulis:0.1559107847)100:0.016560,(Leersia_perrieri:0.1424694907,(((((Oryza_barthii:0.1362170119,(Oryza_glaberrima:0.1542478619,(Oryza_nivara:0.1563085315,(Oryza_sativa_Indica:0.1242793485,Oryza_sativa_Japonica:0.1083199052)100:0.011010)100:0.013143)100:0.014242)100:0.004321,Oryza_meridionalis:0.1273320703)100:0.013139,(Oryza_glumaepatula:0.0752719004,Oryza_rufipogon:0.0768990268)100:0.038431)100:0.017469,Oryza_punctata:0.1038778824)100:0.028562,Oryza_brachyantha:0.1188860731)100:0.020140)100:0.014694)100:0.015628,(((Echinochloa_crus-galli:0.1467065578,Setaria_italica:0.1114745943)100:0.024730,(Sorghum_bicolor:0.1138220825,Zea_mays:0.1579388811)100:0.038023)100:0.018631,(Eragrostis_tef:0.1486088505,(((Oropetium_thomaeum:0.1874991591,Zoysia_pacifica:0.1273742206)100:0.008602,Zoysia_matrella:0.1343150663)100:0.012345,Zoysia_japonica:0.1194277575)100:0.049698)100:0.016701)100:0.019470)100:0.071210)100:0.020159,(Musa_acuminata:0.1395674230,(Musa_balbisiana:0.1398850653,Musa_itinerans:0.0874967786)100:0.016826)100:0.056703)100:0.006103,((Cocos_nucifera:0.1318198489,Elaeis_guineensis:0.1034350465)100:0.017868,Phoenix_dactylifera:0.1164447038)100:0.041483)100:0.016688,(((Asparagus_officinalis:0.2073933809,(Apostasia_shenzhenica:0.1306711632,Dendrobium_catenatum:0.1635953819)100:0.046455)100:0.008264,Phalaenopsis_equestris:0.1721332236)100:0.022939,Dioscorea_rotundata:0.1621688477)100:0.020028)100:0.021259,((Spirodela_polyrhiza:0.2084051346,Zostera_marina:0.1878575871)100:0.003410,Zostera_muelleri:0.2016464941)100:0.056328)100:0.018898,((Eschscholzia_californica:0.1803013889,(Macleaya_cordata:0.1048055340,Nelumbo_nucifera:0.1406178791)100:0.021003)100:0.038370,((Kalanchoe_fedtschenkoi:0.1517861310,Rhodiola_crenulata:0.1619064392)100:0.081213,(((((Actinidia_chinensis:0.1876967408,Camellia_sinensis:0.1312414080)100:0.027758,Camptotheca_acuminata:0.1575577178)100:0.016785,((((((Boea_hygrometrica:0.2945789445,(Mimulus_guttatus:0.1670816307,Sesamum_indicum:0.1177324572)100:0.016658)100:0.010685,((Genlisea_aurea:0.1768374989,Handroanthus_impetiginosus:0.1217581690)100:0.026724,Utricularia_gibba:0.2318519825)100:0.015047)100:0.015564,(Fraxinus_excelsior:0.1029605270,Olea_europaea:0.1202038404)100:0.052987)100:0.037332,((((Capsicum_annuum:0.1004670388,(Capsicum_baccatum:0.0864586417,Capsicum_chinense:0.0818672668)100:0.078068)100:0.043658,(Solanum_lycopersicum:0.1201116404,(Solanum_pennellii:0.0077042219,(Solanum_pimpinellifolium:0.0264207632,Solanum_tuberosum:0.2080271192)100:0.000002)100:0.109647)100:0.043561)100:0.014231,(((Nicotiana_obtusifolia:0.1629082741,Nicotiana_sylvestris:0.0000154773)100:0.000034,(Nicotiana_tabacum:0.1647508130,Nicotiana_tomentosiformis:0.0000022155)100:0.001208)100:0.096072,Petunia_axillaris:0.1246041208)100:0.047338)100:0.023874,(Ipomoea_nil:0.1342123967,Ipomoea_trifida:0.1269881677)100:0.062459)100:0.016809)100:0.009526,(Coffea_canephora:0.1397211552,Calotropis_gigantea:0.1890556844)100:0.039218)100:0.012396,((Daucus_carota:0.1480316778,Panax_ginseng:0.2434531983)100:0.037441,((Erigeron_breviscapus:0.1898214209,Helianthus_annuus:0.1809145350)100:0.028888,Lactuca_sativa:0.2253043565)100:0.038899)100:0.027623)100:0.011229)100:0.011682,(((Amaranthus_hypochondriacus:0.1269665473,((Beta_vulgaris:0.1285350740,Spinacia_oleracea:0.1488472387)100:0.018762,Chenopodium_quinoa:0.1627461419)100:0.034292)100:0.029945,Dianthus_caryophyllus:0.2064437770)100:0.033235,Fagopyrum_esculentum:0.2021429253)100:0.033625)100:0.007745,(Vitis_vinifera:0.1871355811,(((((((((Arachis_duranensis:0.1161090758,Arachis_ipaensis:0.1371707195)100:0.055305,Lupinus_angustifolius:0.1676617300)100:0.007000,((Cajanus_cajan:0.1459172095,Phaseolus_angularis:0.1256315800)100:0.007442,(Phaseolus_vulgaris:0.0934046636,Vigna_radiata:0.0996110968)100:0.033800)100:0.038268)100:0.012733,((Cicer_arietinum:0.1178789473,(Medicago_truncatula:0.1569613715,Trifolium_pratense:0.1863614103)100:0.021140)100:0.039461,(Glycine_max:0.0003425977,Glycine_soja:0.0003698962)100:0.176620)100:0.017224)100:0.040339,(Fragaria_vesca:0.1758818628,((Malus_domestica:0.2210190539,(Pyrus_bretschneideri:0.1197183909,Pyrus_communis:0.1273639424)100:0.016895)100:0.030368,((Prunus_avium:0.1415069531,Prunus_mume:0.0793580578)100:0.029749,Prunus_persica:0.1012230705)100:0.035094)100:0.011482)100:0.026200)100:0.003760,Ziziphus_jujuba:0.1652484188)100:0.013836,Morus_notabilis:0.1825419813)100:0.011107,(Cephalotus_follicularis:0.1659929263,(((((Citrullus_lanatus:0.0953943346,(Cucurbita_maxima:0.1095697495,Cucurbita_moschata:0.1152165652)100:0.059958)100:0.006794,((Cucumis_melo:0.0825942950,Cucumis_sativus:0.0963378948)100:0.042269,Lagenaria_siceraria:0.1012162200)100:0.010730)100:0.067870,Populus_pruinosa:0.1776628366)100:0.011034,Linum_usitatissimum:0.2186747108)100:0.006680,((Hevea_brasiliensis:0.1065851172,Ricinus_communis:0.1481188440)100:0.034210,(Jatropha_curcas:0.1428571799,Manihot_esculenta:0.0958700832)100:0.021962)100:0.046184)100:0.007710)100:0.025025)100:0.005662,((((Corchorus_capsularis:0.1566770067,Corchorus_olitorius:0.0900711571)100:0.042538,Theobroma_cacao:0.1271621334)100:0.021118,(Durio_zibethinus:0.1166678302,((Gossypium_arboreum:0.1150879412,Gossypium_hirsutum:0.0722738001)100:0.025307,Gossypium_raimondii:0.1028330508)100:0.028094)100:0.021896)100:0.042547,((((((Arabidopsis_lyrata:0.0857678904,Arabidopsis_thaliana:0.1045231250)100:0.049893,((Barbarea_vulgaris:0.1400732394,(Capsella_grandiflora:0.1108924200,Capsella_rubella:0.0893153304)100:0.030011)100:0.011208,Sisymbrium_irio:0.1778109870)100:0.013129)100:0.009914,(((Brassica_napus:0.1285827491,(Brassica_oleracea:0.1053397890,Brassica_rapa:0.0912996515)100:0.036285)100:0.023473,Thellungiella_parvula:0.1430681906)100:0.023267,Eutrema_salsugineum:0.1083853028)100:0.019624)100:0.043744,Tarenaya_hassleriana:0.1376884274)100:0.044418,Carica_papaya:0.2036261867)100:0.015700,((Eucalyptus_grandis:0.1605471711,Punica_granatum:0.1596744167)100:0.048744,(((Citrus_clementina:0.0947512738,Citrus_sinensis:0.0943253342)100:0.036691,(Citrus_ichangensis:0.0963327555,Citrus_medica:0.1084117637)100:0.021819)100:0.038422,(Atalantia_buxifolia:0.1234215726,Dimocarpus_longan:0.1629394536)100:0.019088)100:0.029187)100:0.008142)100:0.006494)100:0.014653)100:0.013643)100:0.009629)100:0.012084)100:0.012362)100:0.015096)100:0.024645)100:0.037042)100:0.057489)100:0.016955)99:0.062294)94:0.047846)100:0.075646)97:0.023254):0.001643)OROOT;
